# Supplementary material for: The Role of Transient Crosslinks in the Chromatin Search Response to DNA Damage
Source: Int J Mol Sci. 2025 Dec 3;26(23):11697. doi: 10.3390/ijms262311697 (PMC12692392; doi:10.3390/ijms262311697)
Supplement: Supplementary file 1 [file ijms-26-11697-s001.zip]

Archive with 5 entries (5 files):
- Supplemental Summary Statistics File.xlsx
- Supplementary Files and Captions.pdf
- Video S1.mp4
- Video S2.mp4
- Video S3.mp4
