# Supplementary material for: The Role of Transient Crosslinks in the Chromatin Search Response to DNA Damage
Source: Int J Mol Sci. 2025 Dec 3;26(23):11697. doi: 10.3390/ijms262311697 (PMC12692392; doi:10.3390/ijms262311697)
Supplement: Supplementary file 1 [file ijms-26-11697-s001.zip › Supplemental Summary Statistics File.xlsx]

## Sheet: Fig. 2A
	p- values of pairwise comparison of mean statistics in Figure 2A
	Zeros indicate very low values from the test applied.
	Distance from ROX boundary			No crosslinks		Cross-linking										Crosslinks released locally
						10 / 1		1 / 0.1		0.3 / 0.03		0.19 / 0.019		0.1 / 0.01		10 / 1		1 / 0.1		0.3 / 0.03		0.19 / 0.019		0.1 / 0.01
				No break	With break	No break	With break	No break	With break	No break	With break	No break	With break	No break	With break	No break	With break	No break	With break	No break	With break	No break	With break	No break	With break
	No crosslinks		No break	1	2.65546e-101	0	0	0	0	0	0	0	0	0	0	0	0	0	1.1509e-05	2.48133e-175	0.112106	6.66452e-72	0	0	0
			With break	2.65546e-101	1	0	0	0	0	0	0	0	0	0	0	0	0	0	2.34216e-136	0	2.80359e-76	0	0	0	0
	Cross-linking	10 / 1	No break	0	0	1	6.82141e-162	1.87698e-226	2.05339e-14	2.26489e-275	0	0.264398	4.53228e-19	7.72927e-48	1.62123e-22	0	0	0	0	0	0	0	0	0	0
			With break	0	0	6.82141e-162	1	0	2.2259e-280	0	0	4.53667e-236	0	9.13763e-104	5.55263e-154	0	0	0	0	0	0	0	0	0	0
		1 / 0.1	No break	0	0	1.87698e-226	0	1	2.32257e-145	0.140494	6.27356e-06	1.78854e-306	3.53374e-180	0	0	0	0	0	0	0	0	0	0	0	0
			With break	0	0	2.05339e-14	2.2259e-280	2.32257e-145	1	2.89603e-183	5.61603e-215	1.40549e-15	0.67607	4.59535e-153	2.54576e-100	0	0	0	0	0	0	0	0	0	0
		0.3 / 0.03	No break	0	0	2.26489e-275	0	0.140494	2.89603e-183	1	0.000941041	0	8.98886e-237	0	0	0	0	0	0	0	0	0	0	0	0
			With break	0	0	0	0	6.27356e-06	5.61603e-215	0.000941041	1	0	1.08396e-274	0	0	0	0	0	0	0	0	0	0	0	0
		0.19 / 0.019	No break	0	0	0.264398	4.53667e-236	1.78854e-306	1.40549e-15	0	0	1	3.23867e-23	5.893e-110	3.38392e-55	0	0	0	0	0	0	0	0	0	0
			With break	0	0	4.53228e-19	0	3.53374e-180	0.67607	8.98886e-237	1.08396e-274	3.23867e-23	1	2.44598e-253	2.08461e-168	0	0	0	0	0	0	0	0	0	0
		0.1 / 0.01	No break	0	0	7.72927e-48	9.13763e-104	0	4.59535e-153	0	0	5.893e-110	2.44598e-253	1	3.64268e-26	0	0	0	0	0	0	0	0	0	0
			With break	0	0	1.62123e-22	5.55263e-154	0	2.54576e-100	0	0	3.38392e-55	2.08461e-168	3.64268e-26	1	0	0	0	0	0	0	0	0	0	0
	Crosslinks released locally	10 / 1	No break	0	0	0	0	0	0	0	0	0	0	0	0	1	0.00147698	1.93361e-239	0	0	0	0	0	0	0
			With break	0	0	0	0	0	0	0	0	0	0	0	0	0.00147698	1	5.06163e-266	0	0	0	0	0	0	0
		1 / 0.1	No break	0	0	0	0	0	0	0	0	0	0	0	0	1.93361e-239	5.06163e-266	1	0	0	0	0	0	0	0
			With break	1.1509e-05	2.34216e-136	0	0	0	0	0	0	0	0	0	0	0	0	0	1	6.9496e-111	1.48145e-08	1.21759e-35	0	0	0
		0.3 / 0.03	No break	2.48133e-175	0	0	0	0	0	0	0	0	0	0	0	0	0	0	6.9496e-111	1	5.55774e-172	1.24088e-29	0	0	0
			With break	0.112106	2.80359e-76	0	0	0	0	0	0	0	0	0	0	0	0	0	1.48145e-08	5.55774e-172	1	3.12628e-75	0	0	0
		0.19 / 0.019	No break	6.66452e-72	0	0	0	0	0	0	0	0	0	0	0	0	0	0	1.21759e-35	1.24088e-29	3.12628e-75	1	0	0	0
			With break	0	0	0	0	0	0	0	0	0	0	0	0	0	0	0	0	0	0	0	1	7.7026e-09	3.68955e-14
		0.1 / 0.01	No break	0	0	0	0	0	0	0	0	0	0	0	0	0	0	0	0	0	0	0	7.7026e-09	1	3.49779e-48
			With break	0	0	0	0	0	0	0	0	0	0	0	0	0	0	0	0	0	0	0	3.68955e-14	3.49779e-48	1
	All statistics were obtained via two-sided Welch's t-test using the scipy.stats Python package, specifically using the function scipy.stats.ttest_ind

## Sheet: Fig. 2B
	p- values of pairwise comparison of mean statistics in Figure 2B
	Time spent outside boundary			No crosslinks		Cross-linking										Crosslinks released locally
						10 / 1		1 / 0.1		0.3 / 0.03		0.19 / 0.019		0.1 / 0.01		10 / 1		1 / 0.1		0.3 / 0.03		0.19 / 0.019		0.1 / 0.01
				No break	With break	No break	With break	No break	With break	No break	With break	No break	With break	No break	With break	No break	With break	No break	With break	No break	With break	No break	With break	No break	With break
	No crosslinks		No break	1	0.266323	2.32398e-118	5.44444e-114	1.72938e-124	4.47796e-123	5.5984e-129	1.2951e-127	1.24823e-129	3.04749e-129	2.97915e-134	2.32635e-134	2.21395e-05	6.27162e-08	0.00636787	0.830145	0.135062	0.79684	0.00295784	1.77822e-06	5.91838e-14	1.09471e-13
			With break	0.266323	1	5.01087e-138	4.88711e-133	1.02814e-144	3.05557e-143	1.57214e-149	4.90022e-148	3.295e-150	8.56958e-150	5.68905e-155	4.6502e-155	6.03927e-09	3.41633e-12	1.18212e-05	0.238375	0.861177	0.264123	0.0730083	0.000156825	8.92541e-12	1.66652e-11
	Cross-linking	10 / 1	No break	2.32398e-118	5.01087e-138	1	0.0345691	5.37437e-07	0.000315344	1.71503e-21	5.17247e-16	2.25056e-24	1.34029e-22	4.91132e-48	3.15463e-48	1.42269e-144	2.50844e-124	1.40906e-192	1.11693e-195	3.65201e-218	1.95068e-190	7.83269e-229	1.54584e-247	5.50991e-283	1.1683e-276
			With break	5.44444e-114	4.88711e-133	0.0345691	1	1.32815e-10	1.31237e-07	1.72908e-23	5.61238e-19	7.81459e-26	2.02551e-24	1.67156e-44	8.37702e-45	2.20197e-137	5.8457e-118	2.96122e-182	1.2578e-186	1.11935e-207	7.66557e-182	4.68662e-218	9.91083e-236	2.31988e-268	7.25631e-263
		1 / 0.1	No break	1.72938e-124	1.02814e-144	5.37437e-07	1.32815e-10	1	0.0856574	1.12517e-08	0.000109108	2.61477e-11	1.06644e-09	5.34607e-39	4.35381e-39	9.07773e-154	7.71527e-133	1.4768e-204	3.23297e-206	6.21134e-230	1.50158e-200	9.18448e-241	2.57762e-260	2.39686e-298	3.40505e-291
			With break	4.47796e-123	3.05557e-143	0.000315344	1.31237e-07	0.0856574	1	9.71273e-14	2.30015e-08	6.54546e-17	6.12986e-15	1.91276e-46	2.00459e-46	7.13607e-152	5.46095e-131	1.88679e-202	2.50845e-204	5.58957e-228	1.06694e-198	7.72635e-239	2.25083e-258	2.77243e-296	3.43493e-289
		0.3 / 0.03	No break	5.5984e-129	1.57214e-149	1.71503e-21	1.72908e-23	1.12517e-08	9.71273e-14	1	0.069925	0.220857	0.57643	6.60959e-25	4.91166e-25	2.93265e-160	5.88931e-139	1.13572e-212	2.27535e-213	8.58905e-238	1.90363e-207	1.10595e-248	1.0346e-268	2.534e-308	1.22004e-300
			With break	1.2951e-127	4.90022e-148	5.17247e-16	5.61238e-19	0.000109108	2.30015e-08	0.069925	1	0.00358171	0.0217074	5.72297e-27	3.53899e-27	3.52113e-158	4.83517e-137	6.98696e-210	6.16545e-211	4.96129e-235	4.02102e-205	7.2117e-246	1.17818e-265	1.64749e-304	4.55152e-297
		0.19 / 0.019	No break	1.24823e-129	3.295e-150	2.25056e-24	7.81459e-26	2.61477e-11	6.54546e-17	0.220857	0.00358171	1	0.517689	6.7034e-21	3.97146e-21	3.92936e-161	8.27792e-140	1.19825e-213	3.03272e-214	1.05604e-238	2.64897e-208	1.39572e-249	1.26626e-269	0	1.35525e-301
			With break	3.04749e-129	8.56958e-150	1.34029e-22	2.02551e-24	1.06644e-09	6.12986e-15	0.57643	0.0217074	0.517689	1	2.58848e-22	1.58145e-22	1.42354e-160	2.78886e-139	5.9971e-213	1.25231e-213	5.02819e-238	1.03941e-207	6.73089e-249	6.73508e-269	0	8.96263e-301
		0.1 / 0.01	No break	2.97915e-134	5.68905e-155	4.91132e-48	1.67156e-44	5.34607e-39	1.91276e-46	6.60959e-25	5.72297e-27	6.7034e-21	2.58848e-22	1	0.672166	3.80623e-167	9.3696e-146	4.35396e-220	4.61485e-220	1.29822e-244	4.95219e-214	2.28378e-255	2.24108e-275	3.126533137e-315	2.18633e-307
			With break	2.32635e-134	4.6502e-155	3.15463e-48	8.37702e-45	4.35381e-39	2.00459e-46	4.91166e-25	3.53899e-27	3.97146e-21	1.58145e-22	0.672166	1	3.32993e-167	7.52982e-146	5.35676e-220	5.25966e-220	1.77911e-244	5.38829e-214	3.33227e-255	3.84417e-275	8.38125349e-315	5.17041e-307
	Crosslinks released locally	10 / 1	No break	2.21395e-05	6.03927e-09	1.42269e-144	2.20197e-137	9.07773e-154	7.13607e-152	2.93265e-160	3.52113e-158	3.92936e-161	1.42354e-160	3.80623e-167	3.32993e-167	1	0.0942642	0.0134836	1.7697e-09	5.42431e-15	2.27261e-09	8.94675e-22	6.27119e-32	1.21369e-50	1.54252e-49
			With break	6.27162e-08	3.41633e-12	2.50844e-124	5.8457e-118	7.71527e-133	5.46095e-131	5.88931e-139	4.83517e-137	8.27792e-140	2.78886e-139	9.3696e-146	7.52982e-146	0.0942642	1	3.29216e-05	1.90499e-13	1.89745e-19	2.79608e-13	2.4055e-26	2.73747e-36	6.45929e-54	6.53591e-53
		1 / 0.1	No break	0.00636787	1.18212e-05	1.40906e-192	2.96122e-182	1.4768e-204	1.88679e-202	1.13572e-212	6.98696e-210	1.19825e-213	5.9971e-213	4.35396e-220	5.35676e-220	0.0134836	3.29216e-05	1	1.5205e-05	9.40186e-11	1.73067e-05	5.13888e-18	8.47428e-30	3.16465e-53	1.35014e-51
			With break	0.830145	0.238375	1.11693e-195	1.2578e-186	3.23297e-206	2.50845e-204	2.27535e-213	6.16545e-211	3.03272e-214	1.25231e-213	4.61485e-220	5.25966e-220	1.7697e-09	1.90499e-13	1.5205e-05	1	0.0580953	0.94867	4.13373e-05	8.03458e-12	2.51314e-28	2.21688e-27
		0.3 / 0.03	No break	0.135062	0.861177	3.65201e-218	1.11935e-207	6.21134e-230	5.58957e-228	8.58905e-238	4.96129e-235	1.05604e-238	5.02819e-238	1.29822e-244	1.77911e-244	5.42431e-15	1.89745e-19	9.40186e-11	0.0580953	1	0.0742919	0.0181494	9.99351e-08	1.89345e-23	1.63083e-22
			With break	0.79684	0.264123	1.95068e-190	7.66557e-182	1.50158e-200	1.06694e-198	1.90363e-207	4.02102e-205	2.64897e-208	1.03941e-207	4.95219e-214	5.38829e-214	2.27261e-09	2.79608e-13	1.73067e-05	0.94867	0.0742919	1	8.13526e-05	3.73879e-11	8.88414e-27	6.51167e-26
		0.19 / 0.019	No break	0.00295784	0.0730083	7.83269e-229	4.68662e-218	9.18448e-241	7.72635e-239	1.10595e-248	7.2117e-246	1.39572e-249	6.73089e-249	2.28378e-255	3.33227e-255	8.94675e-22	2.4055e-26	5.13888e-18	4.13373e-05	0.0181494	8.13526e-05	1	0.00278048	5.41792e-15	2.5447e-14
			With break	1.77822e-06	0.000156825	1.54584e-247	9.91083e-236	2.57762e-260	2.25083e-258	1.0346e-268	1.17818e-265	1.26626e-269	6.73508e-269	2.24108e-275	3.84417e-275	6.27119e-32	2.73747e-36	8.47428e-30	8.03458e-12	9.99351e-08	3.73879e-11	0.00278048	1	4.7141e-07	1.12801e-06
		0.1 / 0.01	No break	5.91838e-14	8.92541e-12	5.50991e-283	2.31988e-268	2.39686e-298	2.77243e-296	2.534e-308	1.64749e-304	0	0	3.126533137e-315	8.38125349e-315	1.21369e-50	6.45929e-54	3.16465e-53	2.51314e-28	1.89345e-23	8.88414e-27	5.41792e-15	4.7141e-07	1	0.934145
			With break	1.09471e-13	1.66652e-11	1.1683e-276	7.25631e-263	3.40505e-291	3.43493e-289	1.22004e-300	4.55152e-297	1.35525e-301	8.96263e-301	2.18633e-307	5.17041e-307	1.54252e-49	6.53591e-53	1.35014e-51	2.21688e-27	1.63083e-22	6.51167e-26	2.5447e-14	1.12801e-06	0.934145	1
	All statistics were obtained via two-sided Welch's t-test using the scipy.stats Python package, specifically using the function scipy.stats.ttest_ind

## Sheet: Fig. 3
	Figure 3
		Crosslinker binding rate (on/off)		p-values
	Crosslinking released	0.1 / 0.01	No break	1.43368e-18
		0.19 / 0.019	No break	1.36867e-12
		10 / 1	No break	2.21746e-07
		0.1 / 0.01	With break	5.53473e-17
		0.19 / 0.019	With break	3.89405e-11
		10 / 1	With break	3.34321e-09
	with Crosslinking	0.1 / 0.01	No break	0.778801
		0.19 / 0.019	No break	0.473389
		10 / 1	No break	0.242515
		0.1 / 0.01	With break	0.00344973
		0.19 / 0.019	With break	0.485759
		10 / 1	With break	0.173953
	The p-values in this table are within the category comparison of the radii of confinement for beads in the damaged region with the flanking beads of the ROX that remain crosslinked. Two-sided Welch's t-test was performed, using the scipy.stats.ttest_ind Python package.

## Sheet: Fig. 6
	Figure 6
	p- values of pairwise T-test comparisons of rates of LacO displacements are provided below
	2-Proportion Z-Test: Pairwise Comparisons
	Input Data
	Group	Events	Total	Proportion
	HIS4_WT	5	150	0.0333
	GBP2_WT	22	101	0.2178
	GBP2_rad52Δ	7	136	0.0515
	ILV6_WT	22	105	0.2095
	ILV6_rad52Δ	1	140	0.0071
	Two-Tailed P-Values (5×5 pairwise table)
	Group	HIS4_WT	GBP2_WT	GBP2_rad52Δ	ILV6_WT	ILV6_rad52Δ
	HIS4_WT	—
	GBP2_WT	<0.0001	—
	GBP2_rad52Δ	0.4449	0.0001	—
	ILV6_WT	<0.0001	0.8845	0.0002	—
	ILV6_rad52Δ	0.1174	<0.0001	0.0282	<0.0001	—
	p < 0.001 (highly significant)
	p < 0.01 (very significant)
	p < 0.05 (significant)
	Diagonal (self-comparison)
